# Supplementary material for: Structural and Energetic Characterization of the Ankyrin Repeat Protein Family
Source: PLoS Comput Biol. 2015 Dec 21;11(12):e1004659. doi: 10.1371/journal.pcbi.1004659 (PMC4687027; doi:10.1371/journal.pcbi.1004659)
Supplement: S1 Table — (TEX) [file pcbi.1004659.s005.tex]

%Inicio%%%%%%%%%%%%%%%%%%%%%%%%%%%%%%%%%%%%%%%%%%%%%%%%%%%%%%%%%%%%%%%%%%%%%%%%%%%%%%%%%%%%%%%%%
\documentclass[12pt,a4paper]{article}

\usepackage{natbib}
%\renewcommand\harvardyearleft{\unskip, }
%\renewcommand\harvardyearright[1]{.}
\bibliographystyle{agsm-nq}

%interlineado
\renewcommand{\baselinestretch}{1.5}

\usepackage[cp1252]{inputenc}
\usepackage{color}

\usepackage{anysize} %to modify page margins
\usepackage{graphicx}
\usepackage{fancyhdr} %to add foot and head notes

\usepackage[small,bf,centerlast]{caption}

%\usepackage{authblk} %for authors and affiliations
\usepackage[cp1252]{inputenc}
\usepackage{color}
\usepackage{pstricks}
\usepackage{multicol}
\usepackage{anysize}
\usepackage{fancyhdr}
\usepackage{authblk}
\usepackage{lettrine}
\usepackage{type1cm}
\usepackage{graphicx}
\usepackage[small,bf,centerlast]{caption}
\usepackage{rotating}
\usepackage{longtable}
\renewcommand\Authands{ and }

%Cambio los margenes%%%%%%%%%%%%%%%%%%%%%%%%%%%%%%%%%%%%%%%%%%%%%%%%%%%%%%%%%%%%%%%%%%%%%%%%%%%%
\marginsize{1.5cm}{1.5cm}{1.5cm}{1.2cm}

%Pie de pagina 
\pagestyle{fancy}
\rhead{\textbf{Supporting Information}, Parra \textit{et al}}
\renewcommand{\thefigure}{S\arabic{figure}}
\renewcommand{\thepage}{S\arabic{page}}
\renewcommand{\thetable}{S\arabic{table}}


 \makeatletter
\newenvironment{tablehere}
{\def\@captype{table}}
{}
\newenvironment{figurehere}
{\def\@captype{figure}}
{}
\makeatother


%Titulo%%%%%%%%%%%%%%%%%%%%%%%%%%%%%%%%%%%%%%%%%%%%%%%%%%%%%%%%%%%%%%%%%%%%%%%%%%%%%%%%%%%%%%%%%
\begin{document}

%\clearpage


\scriptsize
\begin{longtable}{|c|c|c|c|c|c|}
\caption{Non redundant dataset of Ankyrin Repeat Protein Structures}\\
\hline
\multicolumn{ 1}{|c|}{\textbf{RepNum}} & \multicolumn{ 1}{c|}{\textbf{Uniprot ID}} & \multicolumn{ 1}{c|}{\textbf{PdbID}} & \multicolumn{ 1}{c|}{\textbf{Structure Length}} & \multicolumn{ 1}{c|}{\textbf{Organism}} & \multicolumn{ 1}{c|}{\textbf{Protein Name}} \\ \hline
3 & None & 2xen,A & 91 & None & DARPIN\_NI1C\_Mut4 \\ \hline
3 & None & 2zgd,A & 106 & None & DARPIN\_3CA1A2N-OH \\ \hline
3 & None & 2zgg,A & 88 & None & DARPIN\_3CA1A2N \\ \hline
3 & None & 1n0q,A & 92 & None & DARPIN\_3ANK \\ \hline
3 & Q8TDY4 & 3lvq,E & 257 & Homo sapiens & Arf-GAP \\ \hline
3 & None & 2l6b,A & 106 & None & DARPIN\_NRC \\ \hline
3 & Q5ZXN6 & 4bet,A & 480 & Legionella pneumophila & Phosphocholine transferase AnkX\\ \hline
3 & P62775 & 1myo,A & 118 & Rattus norvegicus & Myotrophin \\ \hline
4 & None & 2jab,A & 124 & None & DARPIN\_H10\_2\_G3 \\ \hline
4 & None & 2v4h,C & 125 & None & DARPIN\_1D5 \\ \hline
4 & None & 2v5q,C & 130 & None & DARPIN\_3H10 \\ \hline
4 & None & 1n0r,A & 126 & None &  DARPIN\_4ANK \\ \hline
4 & None & 3hg0,D & 124 & None & DARPIN\_20\\ \hline
4 & P55273 & 1bd8,A & 156 & Homo sapiens & p19-INK4d \\ \hline
4 & P55271 & 1d9s,A & 130 & Mus musculus & p15-INK4b\\ \hline
4 & Q13625 & 1ycs,B & 193 & Homo sapiens & p53BP2\\ \hline
4 & Q99728 & 3c5r,A & 122 & Homo sapiens & BARD-1\\ \hline
4 & O22265 & 3deo,A & 183 & Arabidopsis thaliana & CpSRP43\\ \hline
4 & Q7SIG6 & 1dcq,A & 276 & Mus musculus & Arf-GAP\\ \hline
4 & Q01705 & 1ymp,B & 135 & Mus musculus & Notch 1\\ \hline
4 & Q8WUF5 & 2vge,A & 208 & Homo sapiens & NFkB-interacting protein 1\\ \hline
4 & P42771 & 1dc2,A & 156 & Homo sapiens & p16-INK4a \\ \hline
4 & P62774 & 2kxp,C & 118 & Mus musculus & Myotrophin \\ \hline
4 & P58546 & 3aaa,C & 117 & Homo sapiens & Myotrophin \\ \hline
4 & Q15027 & 3jue,B & 298 & Homo sapiens & Cnt-b1\\ \hline
4 & P46683 & 4bsz,B & 150 & Saccharomyces cerevisiae & YAR1\\ \hline
5 & None & 1mj0,A & 156 & None & DARPIN\_E3\_5\\ \hline
5 & None & 1svx,A & 157 & None & DARPIN\_OFF7\\ \hline
5 & None & 2bkg,A & 155 & None & DARPIN\_E3\_19\\ \hline
5 & None & 2bkk,B & 156 & None & DARPIN\_AR\_3A\\ \hline
5 & None & 2p2c,P & 158 & None & DARPIN\_AR\_F8\\ \hline
5 & None & 2qyj,A & 154 & None & DARPIN\_NI3C\\ \hline
5 & None & 2xee,A & 157 & None & DARPIN\_NI3C\_Mut5\\ \hline
5 & Q60773 & 1ap7,A & 168 & Mus musculus & p19-INK4d\\ \hline
5 & P42773 & 1bu9,A & 168 & Homo sapiens & p18-INK4c\\ \hline
5 & P09959 & 1sw6,A & 301 & Saccharomyces cerevisiae & SWI6 \\ \hline
5 & Q00420 & 1awc,B & 153 & Mus musculus & GABPB-1\\ \hline
5 & Q978J0 & 2rfm,A & 183 & Thermoplasma volcanium & TV1425\\ \hline
5 & Q92882 & 3ehq,A & 182 & Homo sapiens & OSTF1\\ \hline
5 & Q13418 & 2kbx,A & 171 & Homo sapiens & p59ILK\\ \hline
5 & Q9H2K2 & 3twq,A & 164 & Homo sapiens & Tankyrase-2\\ \hline
5 & Q9H9E1 & 3so8,A & 162 & Homo sapiens & RFXANK-like protein 2 \\ \hline
5 & O14593 & 3uxg,A & 163 & Homo sapiens & RFX-B\\ \hline
5 & None & 4gmr,A & 167 & None & DARPIN\_OR266\\ \hline
5 & None & 4gpm,A & 157 & None & DARPIN\_OR264\\ \hline
5 & Q63ZY3 & 4hbd,A & 245 & Homo sapiens & KANK2 \\ \hline
6 & P25963 & 1ikn,D & 221 & Homo sapiens & I-kappa-B-alpha \\ \hline
6 & Q60778 & 1k3z,D & 258 & Mus musculus & I-kappa-B-beta \\ \hline
6 & P07207 & 1ot8,A & 238 & Drosophila melanogaster & NOTCH\\ \hline
6 & P46531 & 2he0,A & 243 & Homo sapiens & Notch 1\\ \hline
6 & O35433 & 2pnn,A & 248 & Rattus norvegicus & TrpV1\\ \hline
6 & Q9DFS3 & 3jxi,A & 253 & Gallus gallus & VR-OAC \\ \hline
6 & Q9WUD2 & 2etc,A & 252 & Rattus norvegicus & TrpV2\\ \hline
6 & Q9Y5S1 & 2f37,A & 248 & Homo sapiens & TrpV2 \\ \hline
6 & Q91WD2 & 2rfa,A & 222 & Mus musculus & TrpV6 \\ \hline
6 & Q9HBA0 & 4dx1,A & 250 & Homo sapiens & TrpV4 \\ \hline
6 & Q838Q8 & 3hra,A & 199 & Enterococcus faecalis & ENTFA \\ \hline
6 & Q96NW4 & 4b93,B & 231 & Homo sapiens & ANK domain-containing protein 27\\ \hline
7 & P50086 & 1wg0,A & 243 & Saccharomyces cerevisiae & roteasome non-ATPase subunit 6\\ \hline
7 & P20749 & 1k1a,A & 228 & Homo sapiens & BCL-3 \\ \hline
7 & O75832 & 1tr4,A & 226 & Homo sapiens & Gankyrin \\ \hline
7 & Q9Z2X2 & 2dvw,A & 229 & Mus musculus & Gankyrin \\ \hline
7 & P14585 & 2fo1,E & 365 & Caenorhabditis elegans  & Protein lin-12 \\ \hline
7 & Q9H9B1 & 3b7b,A & 234 & Homo sapiens & Histone-lysine N-methyltransferase EHMT1 \\ \hline
7 & Q8IUH5 & 3eu9,A & 232 & Homo sapiens & Huntingtin-interacting protein 14 \\ \hline
7 & Q90623 & 1s70,B & 291 & Gallus gallus & Myosin phosphatase-targeting subunit 1\\ \hline
7 & Q96DX5 & 3d9h,A & 235 & Homo sapiens & ANK and SOCS box protein 9 \\ \hline
7 & Q6IV60 & 3kea,B & 282 & Vaccinia virus  & K1L \\ \hline
7 & E9ADW8 & 3ljn,A & 304 & Leishmania major  & Uncharacterized protein \\ \hline
7 & Q5ZSV0 & 2aja,A & 347 & Legionella pneumophila & None\\ \hline
7 & Q8K424 & 4n5q,B & 254 & Mus musculus & Uncharacterized protein \\ \hline
9 & Q05823 & 4g8k,A & 307 & Homo sapiens & 2-5A-dependent ribonuclease \\ \hline
10 & Q6PFX9 & 3utm,A & 320 & Mus musculus & Tankyrase-1 \\ \hline
12 & P16157 & 1n11,A & 408 & Homo sapiens & Ankyrin-R \\ \hline
\end{longtable}

\bibliography{biblio.bib}


%%%%%%%%%%%%%%%%%%%%%%%%%%%%%%5

%Inicio%%%%%%%%%%%%%%%%%%%%%%%%%%%%%%%%%%%%%%%%%%%%%%%%%%%%%%%%%%%%%%%%%%%%%%%%%%%%%%%%%%%%%%%%%
%\documentclass[12pt,a4paper]{article}

%interlineado
\newpage

%Cambio los margenes%%%%%%%%%%%%%%%%%%%%%%%%%%%%%%%%%%%%%%%%%%%%%%%%%%%%%%%%%%%%%%%%%%%%%%%%%%%%
\marginsize{1.5cm}{1cm}{0.5cm}{0.5cm}


%Encabezado y Pie de Pagina%%%%%%%%%%%%%%%%%%%%%%%%%%%%%%%%%%%%%%%%%%%%%%%%%%%%%%%%%%%%%%%%%%%%%
\pagestyle{fancy}

\lhead{}
\chead{}
\rhead{ }
\lfoot{\thepage}
\cfoot{}
\rfoot{}
\renewcommand{\headrulewidth}{0pt}
\renewcommand{\footrulewidth}{0pt}


\end{document} 
