# Supplementary material for: Structural and Energetic Characterization of the Ankyrin Repeat Protein Family
Source: PLoS Comput Biol. 2015 Dec 21;11(12):e1004659. doi: 10.1371/journal.pcbi.1004659 (PMC4687027; doi:10.1371/journal.pcbi.1004659)
Supplement: S2 Table — (TEX) [file pcbi.1004659.s006.tex]

%Inicio%%%%%%%%%%%%%%%%%%%%%%%%%%%%%%%%%%%%%%%%%%%%%%%%%%%%%%%%%%%%%%%%%%%%%%%%%%%%%%%%%%%%%%%%%
\documentclass[12pt,a4paper]{article}

\usepackage{natbib}
%\renewcommand\harvardyearleft{\unskip, }
%\renewcommand\harvardyearright[1]{.}
\bibliographystyle{agsm-nq}

%interlineado
\renewcommand{\baselinestretch}{1.5}

\usepackage[cp1252]{inputenc}
\usepackage{color}

\usepackage{anysize} %to modify page margins
\usepackage{graphicx}
\usepackage{fancyhdr} %to add foot and head notes

\usepackage[small,bf,centerlast]{caption}

%\usepackage{authblk} %for authors and affiliations
\usepackage[cp1252]{inputenc}
\usepackage{color}
\usepackage{pstricks}
\usepackage{multicol}
\usepackage{anysize}
\usepackage{fancyhdr}
\usepackage{authblk}
\usepackage{lettrine}
\usepackage{type1cm}
\usepackage{graphicx}
\usepackage[small,bf,centerlast]{caption}
\usepackage{rotating}
\usepackage{longtable}
\renewcommand\Authands{ and }

%Cambio los margenes%%%%%%%%%%%%%%%%%%%%%%%%%%%%%%%%%%%%%%%%%%%%%%%%%%%%%%%%%%%%%%%%%%%%%%%%%%%%
\marginsize{1.5cm}{1.5cm}{1.5cm}{1.2cm}

%Pie de pagina 
\pagestyle{fancy}
\rhead{\textbf{Supporting Information}, Parra \textit{et al}}
\renewcommand{\thefigure}{S\arabic{figure}}
\renewcommand{\thepage}{S\arabic{page}}
\renewcommand{\thetable}{S\arabic{table}}


 \makeatletter
\newenvironment{tablehere}
{\def\@captype{table}}
{}
\newenvironment{figurehere}
{\def\@captype{figure}}
{}
\makeatother


%Titulo%%%%%%%%%%%%%%%%%%%%%%%%%%%%%%%%%%%%%%%%%%%%%%%%%%%%%%%%%%%%%%%%%%%%%%%%%%%%%%%%%%%%%%%%%
\begin{document}

%\clearpage
\setcounter{table}{1}

\begin{table}[h!]
\begin{center}
\caption{Minimally frustrated interaction network in canonical ANKs}
\begin{tabular}{|c|c|c|c|}
\hline
\multicolumn{ 4}{|c|}{\textbf{Within Repeats}} \\ \hline
\textbf{Position i} & \textbf{Positon j} & \textbf{Aminoacids i} & \textbf{Aminoacid j} \\ \hline
1 & \textbf{12} & N & \textbf{L} \\ \hline
1 & 27 & N & L \\ \hline
8 & \textbf{10} & G & \textbf{T} \\ \hline
8 & \textbf{13} & G & \textbf{H} \\ \hline
\textbf{10} & 27 & \textbf{T} & L \\ \hline
\textbf{12} & 15 & \textbf{L} & A \\ \hline
\textbf{12} & 16 & \textbf{L} & A \\ \hline
\textbf{12} & 23 & \textbf{L} & V \\ \hline
\textbf{12} & 24 & \textbf{L} & V \\ \hline
\textbf{12} & 27 & \textbf{L} & L \\ \hline
15 & 27 & A & L \\ \hline
15 & 32 & A & A \\ \hline
16 & 24 & A & V \\ \hline
23 & 27 & V & L \\ \hline
24 & 27 & V & L \\ \hline
\multicolumn{ 4}{|c|}{\textbf{Between Repeats}} \\ \hline
\textbf{Repeat i} & \textbf{Repeat j} & \textbf{Aminoacids i} & \textbf{Aminoacid j} \\ \hline
\textbf{12} & 1 & \textbf{L} & V \\ \hline
12 & 27 & L & L \\ \hline
\textbf{13} & \textbf{10} & \textbf{H} & \textbf{T} \\ \hline
16 & 23 & A & V \\ \hline
19 & 19 & G & G \\ \hline
24 & 23 & V & V \\ \hline
27 & 15 & L & A \\ \hline
28 & 27 & L & L \\ \hline
\end{tabular}
\footnote{bold letters represent residues corresponding to the TPLH motif}
%\label{}
\end{center}
\end{table}

\clearpage
\newpage


\bibliography{biblio.bib}


%%%%%%%%%%%%%%%%%%%%%%%%%%%%%%5

%Inicio%%%%%%%%%%%%%%%%%%%%%%%%%%%%%%%%%%%%%%%%%%%%%%%%%%%%%%%%%%%%%%%%%%%%%%%%%%%%%%%%%%%%%%%%%
%\documentclass[12pt,a4paper]{article}

%interlineado
\newpage

%Cambio los margenes%%%%%%%%%%%%%%%%%%%%%%%%%%%%%%%%%%%%%%%%%%%%%%%%%%%%%%%%%%%%%%%%%%%%%%%%%%%%
\marginsize{1.5cm}{1cm}{0.5cm}{0.5cm}


%Encabezado y Pie de Pagina%%%%%%%%%%%%%%%%%%%%%%%%%%%%%%%%%%%%%%%%%%%%%%%%%%%%%%%%%%%%%%%%%%%%%
\pagestyle{fancy}

\lhead{}
\chead{}
\rhead{ }
\lfoot{\thepage}
\cfoot{}
\rfoot{}
\renewcommand{\headrulewidth}{0pt}
\renewcommand{\footrulewidth}{0pt}


\end{document} 
