# Supplementary material for: Structural and Energetic Characterization of the Ankyrin Repeat Protein Family
Source: PLoS Comput Biol. 2015 Dec 21;11(12):e1004659. doi: 10.1371/journal.pcbi.1004659 (PMC4687027; doi:10.1371/journal.pcbi.1004659)
Supplement: S3 Table — (TEX) [file pcbi.1004659.s007.tex]

%Inicio%%%%%%%%%%%%%%%%%%%%%%%%%%%%%%%%%%%%%%%%%%%%%%%%%%%%%%%%%%%%%%%%%%%%%%%%%%%%%%%%%%%%%%%%%
\documentclass[12pt,a4paper]{article}

\usepackage{natbib}
%\renewcommand\harvardyearleft{\unskip, }
%\renewcommand\harvardyearright[1]{.}
\bibliographystyle{agsm-nq}

%interlineado
\renewcommand{\baselinestretch}{1.5}

\usepackage[cp1252]{inputenc}
\usepackage{color}

\usepackage{anysize} %to modify page margins
\usepackage{graphicx}
\usepackage{fancyhdr} %to add foot and head notes

\usepackage[small,bf,centerlast]{caption}

%\usepackage{authblk} %for authors and affiliations
\usepackage[cp1252]{inputenc}
\usepackage{color}
\usepackage{pstricks}
\usepackage{multicol}
\usepackage{anysize}
\usepackage{fancyhdr}
\usepackage{authblk}
\usepackage{lettrine}
\usepackage{type1cm}
\usepackage{graphicx}
\usepackage[small,bf,centerlast]{caption}
\usepackage{rotating}
\usepackage{longtable}
\renewcommand\Authands{ and }

%Cambio los margenes%%%%%%%%%%%%%%%%%%%%%%%%%%%%%%%%%%%%%%%%%%%%%%%%%%%%%%%%%%%%%%%%%%%%%%%%%%%%
\marginsize{1.5cm}{1.5cm}{1.5cm}{1.2cm}

%Pie de pagina 
\pagestyle{fancy}
\rhead{\textbf{Supporting Information}, Parra \textit{et al}}
\renewcommand{\thefigure}{S\arabic{figure}}
\renewcommand{\thepage}{S\arabic{page}}
\renewcommand{\thetable}{S\arabic{table}}


 \makeatletter
\newenvironment{tablehere}
{\def\@captype{table}}
{}
\newenvironment{figurehere}
{\def\@captype{figure}}
{}
\makeatother


%Titulo%%%%%%%%%%%%%%%%%%%%%%%%%%%%%%%%%%%%%%%%%%%%%%%%%%%%%%%%%%%%%%%%%%%%%%%%%%%%%%%%%%%%%%%%%
\begin{document}

%\clearpage
\setcounter{table}{2}

\begin{longtable}{|c|c|c|c|c|}
\caption{Non redundant dataset of ANK complexes}\\
\hline
\multicolumn{ 1}{|c|}{\textbf{PdbID}} & \multicolumn{ 1}{c|}{\textbf{Oligomeric State}} & \multicolumn{ 1}{c|}{\textbf{Oligomeric Composition}} \\ \hline
1BLX & 2 & heteroligomer \\ \hline
1SW6 & 2 & homoligomer \\ \hline
1YCS & 2 & heteroligomer \\ \hline
2DVW & 2 & heteroligomer \\ \hline
1S70 & 2 & heteroligomer \\ \hline
3IXE & 2 & heteroligomer \\ \hline
3KEA & 2 & homoligomer \\ \hline
1BI7 & 2 & heteroligomer \\ \hline
3AAA & 2 & heteroligomer \\ \hline
3AJI & 2 & heteroligomer \\ \hline
3TWQ & 2 & homoligomer \\ \hline
3UXG & 2 & heteroligomer \\ \hline
2DZO & 2 & heteroligomer \\ \hline
2HE0 & 2 & homoligomer \\ \hline
1N0Q & 2 & homoligomer \\ \hline
1SVX & 2 & heteroligomer \\ \hline
2BKK & 2 & heteroligomer \\ \hline
2V5Q & 2 & heteroligomer \\ \hline
4BET & 2 & homoligomer \\ \hline
1IKN & 3 & heteroligomer \\ \hline
1G3N & 3 & heteroligomer \\ \hline
1K3Z & 3 & heteroligomer \\ \hline
3EU9 & 3 & homoligomer \\ \hline
3UTM & 3 & heteroligomer \\ \hline
2KXP & 3 & heteroligomer \\ \hline
3ZKJ & 3 & heteroligomer \\ \hline
2FO1 & 3 & heteroligomer \\ \hline
1BI8 & 4 & heteroligomer \\ \hline
1AWC & 4 & heteroligomer \\ \hline
2V4H & 4 & heteroligomer \\ \hline
3HG0 & 4 & heteroligomer \\ \hline
2P2C & 6 & heteroligomer \\ \hline
4BSZ & 8 & heteroligomer \\ \hline
\end{longtable}


\clearpage
\newpage

\bibliography{biblio.bib}


%%%%%%%%%%%%%%%%%%%%%%%%%%%%%%5

%Inicio%%%%%%%%%%%%%%%%%%%%%%%%%%%%%%%%%%%%%%%%%%%%%%%%%%%%%%%%%%%%%%%%%%%%%%%%%%%%%%%%%%%%%%%%%
%\documentclass[12pt,a4paper]{article}

%interlineado
\newpage

%Cambio los margenes%%%%%%%%%%%%%%%%%%%%%%%%%%%%%%%%%%%%%%%%%%%%%%%%%%%%%%%%%%%%%%%%%%%%%%%%%%%%
\marginsize{1.5cm}{1cm}{0.5cm}{0.5cm}


%Encabezado y Pie de Pagina%%%%%%%%%%%%%%%%%%%%%%%%%%%%%%%%%%%%%%%%%%%%%%%%%%%%%%%%%%%%%%%%%%%%%
\pagestyle{fancy}

\lhead{}
\chead{}
\rhead{ }
\lfoot{\thepage}
\cfoot{}
\rfoot{}
\renewcommand{\headrulewidth}{0pt}
\renewcommand{\footrulewidth}{0pt}


\end{document} 
